# Supplementary material for: The oncogenic fusion protein TAZ::CAMTA1 promotes genomic instability and senescence through hypertranscription
Source: Commun Biol. 2023 Nov 18;6:1174. doi: 10.1038/s42003-023-05540-4 (PMC10657451; doi:10.1038/s42003-023-05540-4)
Supplement: Supplementary file 3 — Supplementary Data [file 42003_2023_5540_MOESM3_ESM.xlsx]

## Sheet: Figure 1 and 2 
Data Figure 1b
Time	TC high			TC low			TC -
24	14.7	10.5	16.7	14.4	11.2	13.9	68.5	76	67.8
48	8.15	5.64	11.8	17.8	11.3	20.7	70.3	68.4	65.3
72	5.8	9.91	4.47	14.6	17.6	11.1	76.5	77.5	82.8
96	6.07	9.43	1.94	15.8	19	11.3	74.7	68	85.7
Data Figure 1d
	TC high			TC low			TC-			dox-
24	36.8	17	50.5	22.1	14.9	12.4	7.38	4.29	2.66	4.29	7.13	2.98
96	2.8	2.99	17.3	5.34	3.9	5.2	2.3	2.28	1.76	2.57	3.37	1.54
Data Figure 1g
	FLAG high				FLAG low				FLAG -				dox-
0:00:00	48.3	55.4		42.5	57.2	61		60	68	75.5		72.8	69.3	76.8		70.7
2:00:00	38.1	23.1		38.4	50.7	31.1		48.2	64.1	52.6		64.1	56.9	47.6		50.2
4:00:00	19.5	23.3	20.2*	21.6	30.7	31.7	20.7*	35.7	47	48.9	44*	56.5	36.3	48.1	41.3*	63.2
6:00:00	23.2	19.2	25*	23.8	35.5	26.1	27.4*	35.9	51	44.1	47.9*	52.5	37.5	38.3	40.6*	48.5
8:00:00	12.6	15.7	26.1*	22.7	20.2	16.3	21.8*	34.7	33.4	34.9	39.3*	49.4	35.8	34.2	28.5*	45.9
10:00:00	15	19.7	22.8*	25.9	29.6	17.2	15.4*	33.8	44.6	30.8	33.7*	44.9	57.7	29.8	25.5*	45.1
Data Figure 1h
	FLAG high					FLAG low					FLAG -					dox-
0:00:00	0.13	0.08		0.39*	0.2	0.13	0.36		0.18*	0.22	0.56	0.84		1.42*	0.67	0.25	0.39		0.37*	0.014
2:00:00	0.11	20.8		23.6*	9.63	0.37	23.9		26*	7.48	0.53	16.7		21.3*	6.07	0.27	7.84		13*	10.7
4:00:00	16.1	30.8	18.5*	24.8*	20.5	20	33.2	20.8*	28.1*	17.4	12.8	24.7	12.5*	19.7*	13.7	21.8	18.8	21.7*	15.2*	11.3
6:00:00	19.9	40.3	21.2*	33.9*	28.5	22.5	36.3	25.6*	30.5*	25.3	14.8	26	17.4*	19.6*	21.2	15.2	24.9	16.4*	20.2*	21.5
8:00:00	34.3	33.3	28.2*	28.2*	28.6	31	38.7	34*	25*	23.4	17.1	30.2	23.4*	20.3*	17.1	13.1	22	24.3*		18.3
10:00:00	30.3	30.5	33*		27.5	28.5	33.3	35.9*		22.9	13.6	27.5	23.5*		17.8	2.29	18.8	24.3*	16.6*	15.6
Data Figure 2b
TC 24h	H2O2	Uninduced	TC 4h	S51A 24h	S51A 4h
64.62	86.05	4.17	81.82	78.67	55.35
61.9	73.33	21.62	63.57	56.16	61.76
76.74	75	3.92	75	50	64.86
77.55
Data Figure 2c						Data Figure 2e
TC 24h	+H2O2	untreated	S51A 24h			H2O2	TC	TC S51A	Uninduced
721917.323*	925278	277486.118*	69410.8			8.87318	8.09261	3.27638	0
574285.026*	1.38778e+06	70492.56*	24486.7			4.96764	8.96851	1.64789	0
2166322.02*	954706	126407.752*	243763			19.4903	6.71851	2.17527	0
538705.77*	80667.4	71664.909*	186245			4.64988	2.93809	3.07555	2.44275
51383.647*	237124	83846.34*	43970.8			1.97741	5.65981	2.65202	0
2231885.95*	78853.7	419266.96*	28592.1			3.62234	0	3.66741	3.35364
76782.201*	154772	70242.457*	102380			2.41855	0	5.04512	0
90984.244*	428451	89224.899*	29165.2			3.06357	6.46133	1.57756	0
1391071.71*	219786	164445.848*	31124			6.16331	1.78763	6.7697	2.748
419761.069*	117548	235870.954*	40758.6			7.38845	5.26576	17.0509	1.49183
103305.089*	133888	102095.297*	32269			5.11064	0	4.59248	0
1013457.95*	102799	136173.02*	50003.3			3.40931	7.93233	2.94787	2.0013
285010.948*	113338	93813.354*	31390.5			2.75793	10.1379	12.028	3.20177
930117.312*	234783	190267.056*	39429.4			1.60756	12.9101	12.3819	2.44986
216945.09*	144298	279607.731*	81534.6			0	0	2.85664	6.06398
557944.047*	56017.8	117285.838*	318887			0	5.3377	6.04845	14.7723
177824.182*	81120	86754.375*	43765.6			7.52264	4.33056	2.86176	2.59881
74113.563*	108857	103173.738*	335076			0	5.43029	5.87845	0
139678.185*	77673.4	148240.454*	48328.3			0	13.6371	2.27704	0
6316030.95*	78711.7	115858.663*	36758.5			0	12.448	0	4.04012
105040.9*	247928	95814.728*	46135			4.26597	0	0	0
153940.02*	50634.2	191660.543*	203465			0	0	0	0
804295.777*	116671	166085.599*	23434.9			13.7043	3.20883	2.41769	0
102699.064*	252545	140645.137*	40467.3			7.02613	0	0	0
87614.446*	109082	167119.241*	114114			9.02121	0	1.61474	3.04413
2664607.39*	276744	106199.776*	26206.7			9.25685	7.26616	0	0
735745.361*	209793	142521.184*	102476			2.77934	19.3794	5.80094	0
1744675.22*	793120	112845.058*	69915.4			3.7537	21.941	6.01659	2.36385
210806.006*	614387	134106.059*	74253.9			2.63975	0	4.79222	2.08297
132984.107*	94959.1	32231.6	131658			2.31631	6.31407	0	2.58053
155196.183*	92821.3	103627	33814.8			8.34876	3.14546	4.74692	0
200327.28*	683565	29217.9	42030.3			2.52115	13.608	0	0
2293068.85*	261899	67718.8	32941.3			7.22947	5.15856	0	0
233952.365*	59485.6	43030.7	50180.8			1.82624	5.72192	0	0
151671.449*	1.08716e+06	57701.7	64099.8			1.95836	5.53445	0	0
4305518.13*	560180	44770.9	43910.1			7.53334	31.182	0	0
1278916.21*	327482	110361	95509.8			4.19511	4.26637	0	3.52355
123790.957*	171248	50552	85418.5			2.42436	5.01594	0	3.4513
202290.804*	111918	53083.2	58425.3			0	5.62733	0	0
4344987.16*	106949	58595.9	56482.4			0	3.37342	2.07124	4.25314
371167.735*	108986	43248.4	42675.3			21.2891	19.07	0	3.65474
228849.004*	114268	127213	52736.5			10.8562	7.23186	3.73652	0
135692.145*	109606	40214	86858.3			7.39082	0	0	0
469037.325*	100147	23334.3	87311.4			2.85609	9.33513	0	0
82380.712*	130302	80688.6	85453.4			4.86266	16.3835	4.48757	0
125435.338*	85216.3	19950.6	143916			24.601	8.1981	0	0
96968.693*	122231	43452.4	390058			6.97506	0	7.23837	0
100113.617*	77222.1	47876.9	29759.3			3.94626	0	6.85281	0
151159.195*	120286	35606	93715.2			0	0	0	12.472
641930	93451.7	53575.6	55808.5			3.53177	0	1.86201	0
90733.1	65120.2	32735.6	117335			0	0	4.88633	4.96372
277822	55377.1	69012	40765.1			12.8935	4.40327	8.01167	0
174260	71163.2	50420.6	535885			5.01453	0	2.33003	0
103110	70647.2	49358.2	1.07655e+06			11.1679	0	3.43691	1.48454
243487	66088	54085.9	279416			9.3172	0	7.9441	0
166762	80793.2	40886.7	2.28689e+06			11.4688	0	4.20223	0
84022	63383.1	44882.3	798184			5.58099	3.94735	3.34883	0
389747	109743	68548.3	50724.2			7.95711	7.21862	7.45825	0
291399	26616	82792	43196.5			0	8.32358	11.0638	2.36377
348035	44808.2	141625	105353			7.16067	3.51504	2.54054	0
322743	39894.1	63366.9	58238.7			0	3.83174	0	0
593241	53120.9	63309.9	48060.3			0	5.47577	8.23199	0
240474	29185.3	77874.9	82161.9			11.7718	0	1.051	0
150939	37441.9	47556.5	35199.8			16.9428	5.34236	0	0
236780	195036	90333.5	91370.9			7.6813	0	23.2231	0
166525	70422.1	96197.3	66235.7			0	0	17.8092	0
245539	41079.1	185667	101343			0	0	4.34625	8.41844
221568	245211	109131	174038			0	0	2.51757	2.21884
153336	46300.6	119653	86724.3			0	9.24802	17.9992	1.23736
105968	43043	103071	51220.1			0	4.25864	18.6119	0
88705.4	44574.2	118175	62816.7			0	0	13.3005	8.03347
52476.3	27199.9	105435	92052.7			0	0	8.90032	7.55231
588631	82603.1	112898	51765.8			0	0	18.4704	0
198442	345559	373851	44145.1			0	0	44.86667*	0
155338	59951.1	697024	174351			0	0	35.0693	0
200540	98851.6	611781	53544.7			5.66806	0	14.6385	6.78069
1.92773e+06	100717	74607	119175			9.19351	0	7.19474	6.07689
126653	25002.2	16236.6	452285			6.42547	3.93131	9.96604	2.45251
105063	262707	45740.9	50368.9			5.99289	4.01701	5.06458	0
31638.6	105193	15111.7	43488.5			0	3.5029	19.5154	0
141945	38238.1	13756	99552			2.87127	0	7.32724	4.15714
29253.5	31206.2	15480.4	38971.9			2.38265	25.262	0	4.47343
33850.3	48681.3	31801.9	81120.7			21.0655	16.8603	19.5736	7.18086
52716.1	563891	15538.8	113754			3.96816	21.5494	23.8469	8.57257
40252.1	166647	76885.6	42255.4			9.34487	2.60171	22.1942	9.05779
44462.6	52275.9	51611.1	433176			2.97689	0	3.35636	7.05955
49796.2	4.35325e+06	51712.7	46055.8			5.39573	33.0637	0	0
157520	35352.6	160144	77016.7			0	7.67027	0	0
168499	61872.8	55189.1	29151.5			6.06757	0	20.6207	0
125601	110493	44413.6	102117			3.0278	0	17.0022	0
3.50285e+06	62410.2	51131	55879			4.33201	12.1405	3.94074	8.90076
1.41339e+06	55341.7	65125.3	88227.1			0	5.14937	0	0
226007	211927	55286.1	47712.3			0	4.98971	24.9424	0
240609	481195	60061.8	34602.3			3.34134	3.04514	3.568	13.3962
500517	88257.9	79595.6	41248.1			19.4943	0	0.067401	5.2755
343244	103390	57270.7	73041.7			5.35266	9.29125	0	5.26083
1.83273e+06	628549	79347.2	30247.6			5.87631	3.20846	0	0
1.39022e+06	79586.5	49628.7	52855.1			11.1485	0	3.46802	7.88643
122214	72945.6	48075.7	32077			2.98749	3.18086	1.3256	0
145064	37328.3	56230.8	42266.2			9.7628	4.68085	4.39063	0
115419	67129.2	28720.7	192797			4.52259	3.76009	9.45119	0
2.15161e+06	110172	20176.3	413998			7.10139	0	4.35211	0
709759	41666.9	20332.1	44625.5			0	0	0	0
122207	38310.6	185483	54549.7			0	0	0	0
231205	59478.8	65569.5	36281.5			9.68749	4.01965	0	8.48245
426590	68297.8	177181	27214.4			0	0	0	11.4224
117591	101052	48217.4	63251.3			8.41743	6.09366	0	0
88080.8	58091.1	65822.7	299499			4.02742	8.17272	0	0
266264	250323	48822.6	37841.2			6.31563	0	5.77395	3.23098
72936.2	184692	58562.6	97939.5			0	8.06252	6.34293	5.56668
171311	119290	57809.4	46151.9			7.78281	8.07403	0	0
73757.8	80557.1	734310	373710			0	0	8.63343	0
175875	326241	109069	46812.7			3.21424	11.7858	0	0
76215.7	48108.1	345819	54706.4			0	0	0	0
113426	48076	36987.5	76136.4			4.84336	7.22727	11.0839	0
217438	134495	46827.2	264322			14.0982	3.14663	7.91925	0
365751	65990.4	40650.5	55838.4			0	4.6156	0	0
109983	36682.6	44089.2	88292.7			0	24.6744	0.693484	0
88770.7	86115.8	42479.5	45017.5			13.5026	8.06377	6.04431	0
122865	67631.2	29610.6	52193.8			6.71167	25.9196	9.21339	0
81316.1	102675	36847.9	112673			1.42581	11.6324	4.69698	0
90066.1	37405.9	40001	71784.5			5.54187	7.7698	0	0
111957	146013	30075.2	130365			25.5481	4.85234	0	0
112078	329873	215020	33467.9			5.30739	0	0	0
120948	28153.4	125739	84434.4			8.59236	0	0	10.5355
37125.6	66499.8	101956	46035.7			0	0		0
40193.2	41905.8	66850.8	162404			13.4306	12.4911		0
782687	74380.1	65545.7	65493.2			5.74952	2.6162		2.48046
25487.6	66136.5	118408	164282						3.70937
119615	67264.2	130876	55061.3						8.44085
43975.3	256122	166403	36672.4						9.16825
36891.8	39676.8	96071.3	51376.8						0
683408	89750.2	54942.9	276682						6.53546
69419.9	611804	50377.5	52788.5						11.239
41750.6	641351	48647.5	129577						7.78007
49764.8	136910	19093.9	45365.9						0
32186.5	38811.6	59085.8	2.94963e+06						0
34089.4	68186.2	48892.9	29348.4
43103.3	40796.5	48343.5	85278.6
39853.9	137691	28325.2	64798.5
49585.2	70901.6	36212.1	84595
46003.7	30774.1	36057.4	599523
72399.8	55053.6	67876.5	96626
20772.2	63145.3	48060.1	1.79314e+06
757136	92880	57836.6	620145
138837	62984.9	34477.9	94645.7
56226.2	139881	23510.3	143264
128184	51941.2	25687	174458
49852	70299.3	29854.5	132384
48809	264059	28142.7	198111
22227.5	45469.5	24918	104779
53909.1	147936	26275.2	587553
134992	48197.6	26164.3	531186
169486	43873.1	31987.7	153733
119596	44799.7	84232.6	1.47231e+06
94340.5	44876.2	24459.7	279873
34759.6	530458	52129.2	247581
73914.4	550966	23129.4	415907
192006	56908.7	36093.6	109544
5300298	42804.3	33160.1	210989
127117	54849.2	148296	444948
31472.2	35561.5	71417.4	109770
159378	32775.6	29739.1	212231
24063.9	68519.6	26300.4	396943
35855.3	840898	23334.3	3.50717e+06
213189	1.09608e+06	23290.4	298982
187169	3.52915e+06	99144.5	130671
95315.1	52987.3	110657	341842
342338	55683.8	29032.8	130173
51868	39268.7	25459
59166.2	44998.9	37842
155180	56118.9	110049
594548	33286.5	76670.1
103514	166450	88143.6
41417.1	52450	77901.3
68481.6	731157	79530.5
49740.4	86944.7	88600.2
127087	20547.7	78439.6
135169	443318	114774
49683.1	308700	64639.1
58181.4	65147.7	81719
55218.6	20962.3	86447.6
250775	155947	80467.8
290247	34577.2	94465.9
83458.7	30683	93762.1
138162	2029738	86252.5
38544.4	28053.6	121627
165483	1137434	88311
204541	54368.2	181043
59313.6	247537	102871
	33122.4
	153254
	76099.2
	46066.2
	51882.3
	20120.6
	21659.7
	28095.8
	77586.1
	79834.1
	34362.8
	71659.1
	44758.7
	44787.8
	26076.5
	82589.1
	20627.8
	91373
	27551.9
	49607.8
	71284.9
	32265.1
	114995
	86865.1
	40344.7
	30338.5
	39432.4
	39416.4
	22924.4
	58847.2
	38050.4
	42892
	97160.3
	35954.7
	88206.3

## Sheet: Figure 3 and 4
Data Figure 3a
+dox	+dox +HU	-dox	-dox +HU
26619.6	137355	34978.4	70722.6
63783.4	85774.4	48936.8	38600.1
480124	1044707	53350.4	80991.9
433851	51590.2	34918.6	35793.1
95784.7	49793.2	51989.1	46677.6
182887	1002938	41055.2	52848.9
22164.9	466182	33647.9	90684
27160.9	124219	58774.8	174332
23280	152543	44659.9	62330.2
42423.5	233554	37457.8	68000.5
98059.8	48259.9	52459.8	33049.6
120233	540252	49686.8	70160.4
156642	71703.8	93331.6	54589.6
120286	60765.6	240281	76566.1
101549	133637	26399	35870.7
35333.9	88889.7	56664.6	54900.8
22868.8	34077.3	188142	95531.7
65239.4	77846.2	25313.6	169398
47618.7	310500	62263.9	58928.3
79316.5	448938	57800.2	71097.9
32529.1	522888	70816.9	32122.3
77087.8	957230	52681.3	70740.7
57496.1	856468	57950.4	27045.6
35814.1	473313	50260.2	21311.3
52816.4	84122.4	84469.9	50278.2
166786	27750.2	27438	44142.3
918310	52915.5	83747.4	62814.5
36153.2	59920.7	84328.8	26912.7
96140.3	579053	155764	94638.8
67653.7	34406.1	42324.1	22786.2
197874	61631.9	39618.7	79368.6
58472	74500.3	33846.6	19380.2
107786	848969	69383.6	67516.7
88844.4	407539	86402.4	75697.4
108772	816033	68858.8	23761.2
114710	1106927	86760.7	56390.4
38978.6	302029	27373	28024.3
28929.2	508074	59737.5	40256.1
53003.6	424260	51487.5	70338.4
39773.3	522866	66616.7	145996
193165	1086855	33256.6	65501.7
210860	118775	150109	64524.9
27294.3	250029	49784.2	61009.7
140016	64944.4	39506.4	29300.4
125198	769553	40892.8	43473.6
84402.3	869448	55970.4	174587
376233	1348590	58598.4	23381.8
192153	114015	33345.2	35733.1
56070.7	270421	34406.6	87432
117786	41197.9	78366.9	21327.9
149455	368837	78107.7	30754
71341.8	1064895	40292.5	97633.6
61772.2	851038	46727.4	69204.9
65694.3	77561	42441.5	43454.3
55817.1	32339.5	37392.7	32344.2
499401	39609	24525.8	68912
224198	48037.3	93289.8	141450
233864	51848.3	52052.2	177371
158747	93290.5	25991.1	2906512
71370	1733076	69703.9	103579
65437.7	123042	26154.1	97084.5
465174	1191216	36218.7	133769
67050.6	38176.7	41273.7	87530.4
656880	983232	62849	218862
207923	97903	36940.9	150050
223768	1226540	33924.7	135286
217946	40878.3	61686.9	75945.7
70645.1	703408	62108.5	99367.4
55236.2	700709	523146	110510
2998804	1251257	105896	71240.1
60826.8	71595	66353.6	77215.7
946127	1594563	49710.7	93842.7
781682	58522.9	37657	65010.2
270990	57815.7	40968.2	190417
274719	1487148	52153.6	144063
112624	844331	132867	526195
1849221	41303.7	67927	59580.3
56225.8	30283.5	66919.5	69541.6
73868.1	519900	72531.6	61612.4
177696	910056	92239.1	150552
48612.1	196396	63793.4	44524.8
51150.8	381108	142372	40598.4
397137	774565	50109.7	47642.7
185145	1269799	68702.7	154077
314475	961573	56752.5	93270.6
45723.1	138746	134142	52829.3
163781	765916	70788.6	44101.8
124008	1565412	209148	43053.6
58695.1	92781.3	74797.7	104285
132280	69552.6	57909.7	91889.8
165250	91967.3	41958.3	49776.2
144146	157925	520448	41740.1
1622398	2131223	150013	38522.2
2341467	117422	44587.3	223643
38767.8	193219	54412.7	342267
458773	2624443	102889	43238.9
49205	833066	54992.2	30013.2
448181	150623	57941.6	50896.6
152391	925520	49821.4	24811.8
101663	171606	46464.7	28887.3
640806	73554.7	42956.8	30199.8
56462.1	592064	62764.8	21627.4
35752.8	537947	25077	22082.3
30408.3	82241.9	25749.6	27995.2
48253.2	70918.9	15306	36000.7
41193	205557	13851.5	21509.9
65459.9	52141.9	34381.9	34832.8
64592	719989	23817.1	66090.4
37130.5	713117	30148.6	29630
243877	889510	17349.5	603406
256906	100879	63618.2	37909.5
218754	132736	30259.1	27906.5
22452.6	669332	24585.2	31589.3
51743.9	719138	23178.7	62185.9
53392.8	144390	21602.7	26203.5
43679.7	766012	26604.9	452407
174951	40316.2	132550	38219.2
599168	48745.8	26286.1	37056.3
42008.8	722158	25568	38814.8
35489.4	75836.5	25758.3	40440.2
42823.5	81577.1	28061.6	48200.4
54147.1	40900.9	25468	32819.2
82959.8	149941	42394.5	79246.8
78025.6	69236.2	36114.6	31332.8
90213.9	584574	23427.3	43156.8
38989.4	50905.3	27890.8	34098.6
105281	47176.8	28499.9	76265.8
157992	60417.3	27661.5	57252.9
48377	42483.2	19714	33565.7
40534.5	97578.6	20207.9
59210.6	2020866	15258.1
80707.7	1346475	27103.6
58002.4	1215595	17473.8
210894	159027	16143.8
68323.9	777420	23557.7
94190.5	365184	20905
77957.5	1147297	26855.3
81636.9	937214	19486.6
72441.6	52035	19570.5
69313.5	38561.3	21638.8
51328.6	153066	53549.2
29828.7	184397	25739.2
830017	42912.9	19565.7
25743.4	998444	17238.1
719924	407350	39612.9
43477.9	33094.2	56003.6
117045	1445313	25893.1
	1567149	34501.6
	100509	31184.1
	31439	135494
	1989945	102050
	1892284	33004.4
	90459.4	37234.6
	81605	44796.3
		24065
		19956.6
Data Figure 3d
TC high	TC low	TC-
4527	482	17
Data Figure 3h
+dox	+dox +RNaseA	-dox	-dox +RNaseA			Data Figure 3i
185860	312079	93434.9	120538			+dox	+dox +RNaseH	-dox	-dox +RNaseH
190385	158557	82458.2	124722			209739	280994	70849.8	185956
359680	101423	53560.3	204413			278474	174011	160463	168908
376877	141264	150016	100292			212880	82911.5	72629.6	279859
409111	106168	78225.8	102644			215876	427369	73062.1	117354
163383	66538.5	141933	84940.8			347408	235077	102806	211072
186277	63637.5	108542	174516			515818	66069.3	59959.1	107373
193444	107628	70084.1	82205.1			708288	254948	71873	95278.5
279454	94950.7	56526.8	96581.9			831001	71560.9	110712	79606.9
178252	101010	110922	70250.3			417644	154508	104079	152695
471608	76899.3	63740.6	61252.4			306867	200667	240770	77725.4
419103	138534	111928	113338			300049	174353	102652	71586.6
125508	76930.2	181733	100402			188942	201459	203882	92360.4
139969	94440.1	111643	66198.7			293048	100319	106446	96776.9
395165	91108.5	123876	91577.3			133388	239906	81839.7	84712.2
131585	108038	72416.6	101996			327790	106390	74925.2	64053
208581	109617	100440	71043.6			632073	244346	83360.1	87663.9
121946	144828	60597.5	118116			446987	175354	512219	84934.2
147062	122580	80057.3	105986			294657	117541	139576	81180.4
75231.1	226782	94067.8	147000			175271	550196	285794	69183.7
61781	96999.3	95429.9	78307.5			162464	471773	479819	108430
74752.9	127038	215103	94786			185401	97529.5	144777	74391.9
66002.1	102698	82246.1	180764			227485	244869	378337	88069.4
66924	59736	133514	103937			319378	223712	356068	76469.6
385971	76329.9	148035	172233			166219	91919	98243.8	69851.3
89866	93616.1	87324.2	85779.6			141220	59568.3	91873	458456
119576	259913	277257	166747			436816	192310	94371.4	39605.1
110573	56282.8	171211	82844.6			372562	86174.5	51859	64583.7
531650	124589	125631	33402.3			198084	170404	63553.1	78120.6
199710	126861	185069	53954.1			107634	193375	211394	112641
199893	117734	114399	76342.2			89826.7	109055	109355	94249.3
688781	141601	82190.4	95010.3			186183	247844	84016.3	102448
524886	129095	42516.8	84640.5			114821	107544	69976.8	179946
178857	77067.6	73637.7	64429.7			209661	153032	62878.7	187294
168179	131788	54247.8	43732.8			120134	57442.7	80941.7	90323.8
269792	94570.1	42124.4	43645.6			178400	72297.8	98085.6	248639
633800	127136	128489	35224			112155	63505	104228	70238.7
697114	115468	54226.3	36412.9			65356.5	27400.8	62594.9	50474
246352	120535	109350	31783.8			48281.5	52943.6	80012.1	214583
61955	83392.6	359497	31124.3			309285	35533.2	396654	107332
149658	272248	109222	30999.1			111985	64956.6	57052.6	33813.6
149879	68960	109820	31122.6			38929	67516.1	35354.8	38274.9
194500	41900.7	72286.7	33999.3			40333	67308.4	40052.5	64565.5
325713	338233	104068	27676.2			54636.7	58142.5	30982.6	48909.9
226986	154644	132927	93793.1			31356.7	60220.7	39820.1	59326.3
153733	40353.1	170133	101637			548185	71067.9	41480.5	33345.4
161962	109148	39606.9	39663.3			88633.5	240359	36407.3	46513.4
149072	74565.6	37545	170267			64606.1	180134	50975.8	37461.5
121867	98103.7	41223.2	87785.1			49442.5	64849.7	64536.8	40919
230841	66933.7	61652.3	101074			58943.1	43876.1	47509.7	36088.1
98613.1	104482	41861.6	63619.8			94242.1	37837	40207.7	46996.6
206678	57451.9	41053.6	76292.8			54479.9	232407	46509.2	42208.2
143385	81524.1	54404.8	109244			92355.3	65485.1	65033.8	46329
185400	48424	99007.8	52442.6			60607.7	161056	30660.7	54119.9
228080	113656	154996	55290.3			68857.7	65042.6	33940.2	36418.7
197845	112989	57254.6	29752.3			52236.3	56486.3	31616.6	25266.4
126200	114291	89970.9	30363.5			237765	102072	40791.1	65983
167244	73036.3	241493	39572.3			51642	57437.4	44890.2	31426
234127	113542	164476	67387.8			35323.9	72422.9	25267.5	35146.9
92004	67651.1	44110.3	65918.9			80535.9	60989.3	29860.3	32884.5
95970.6	67815	42829.1	139549			239304	46257	42988.5	34128.8
60848.5	79955.6	140334	130293			88350.7	113955	48240.2	41945.6
117455	112572	175420	57777.8			131806	98005.7	40129.3	73059.9
103178	49952.5	125583	33307.4			51896	115594	45772.6	61744.1
74652.2	111608	97415	42434.5			33146.8	58559.9	30190	42537.4
81648.4	51680.1	105888	100409			38740.8	108238	23913.1	41124.8
106991	51613.9	97995.5	136365			235082	55216.8	25575	46152.7
86008.4	98212	170176	95490.3			63196.8	102330	34925	30300.6
67622	81691.1	155788	70791.1			59640.9	49893.7	25962.1	49158.4
56390.4	66852.9	109029	82002.7			90692.2	57499.6	26253	47197.6
92288.8	64152.3	79240.4	120261			204571	52918.5	29614.5	53904.2
48438.5	99570.9	88367.5	35655.4			178169	135284	38623.8	36880.7
32817.8	59500.2	93121.5	200046			247588	104816	116160	46825.1
79579	95282.8	88102.2	175672			509328	56359.8	47416.9	45089.6
126962	127186	37382	127210			377618	61588.3	43846.1	35517.2
134956	70755	137560	166016			79552.5	70372	42969.2	57304.2
181751	71611.6	70257.4	320330			248743	81707.7	60767.6	74872.8
114079	63059.5	89993.9	68801.6			97252.1	133484	46282.3	41449.3
190737	53552.9	73260.7	173535			157193	40970.4	48359.1	35563.9
186453	175246	97370.5	124686			53097.5	52169.6	48549.5	33040.1
120008	49336.6	92547	332245			46074.6	78768.5	48390.7	52573.1
122851	68716.7	81410.6	117678			93184.4	52640.4	39625.4	34774.9
173989	57924.5	81850.2	65148.8			42163.8	43510.9	39793.2	52600.6
124615	50991.7	79176.7	119763			120261	107581	51410.1	42187.1
143237	42729.6	84853.9	202466			379000	287443	76830	42988.1
55590.3	78763.9	78549.4	63858.6			136702	108990	45516.7	79562.6
194582	242593	182920	140358			117888	54562.9	56043.9	62919
130319	79295.2	102229	60553.1			156821	44162.2	40054.6	45151.3
116794	181578	94455.4	149316			155514	105439	36833.7	42362.1
92002.1	205218	134076	69434.3			203496	48612.8	66992.9	28705.5
168134	119353	98267.8	72979.6			68313.1	105694	31069.6	72267.8
103094	98501.4	190553	97307.2			104464	84520.9	54679.4	41006.1
250826	213059	139521	61918.4			439230	126102	68430.1	43917.8
68186.6	154979	58516.2	61769.7			243914	154258	33024.2	65919.6
308328	100172	34236.5	105334			159579	94527.9	161754	37407.8
158182	103365	43254	87971.5			154117	110627	248882	31522.6
164382	110251	57010.6	104645			285732	59567.4	100702	103800
206532	66828.1	32002.2	74508.1			153616	342774	286979	108827
159710	112416	63067.5	91925.7			205484	348843	222718	130801
146120	224436	79501	68361			301779	130349	130260	82095.9
135924	164807	38957.7	47797.6			343861	112706	260627	81577.3
136739	46576.2	68107.1	60216.7			227224	165959	250129	187914
98490.5	73182.7	34952	65635.8			242966	94531.7	262099	55901.1
156598	80207.1	24090.4	57893.4			212461	174624	135525	231848
161310	49261.5	27829.5	152063			759663	251474	180374	86902.5
73837.2	137096	38566	64337.2			100032	141996	101661	142585
78555.3	45363.6	27402.9	127182			98186.2	127620	130979	95022.6
44780.2	135978	23030.4	58681.6			892297	173305	60594.6	170245
146447	32625.5	26131.4	62294.7			240050	82620.5	110392	107702
56287.2	171392	21792.6	78163			235306	80426.3	120926	150198
96007.8	41799.7	26000.2	68331.7			112261	80727.6	144631	90774.3
47064.5	173967	27430.9	37681.3			94423.1	207197	272248	91582.1
112926	39583.7	35057.5	133540			109841	127913	133630	78993.6
45111.7	44928.7	26731.2	64322.1			118210	153756	364786	50700.1
42869.9	42194	23710.1	65959.8			156312	63799.5	355711	105525
63812.3	73306.5	22877.2	71305.3			130232	134668	233464	46881.6
340093	73783.1	188006	79808.8			846221	113648	316578	93239.2
41486.6	53392.9	228174	80556.5			362100	84414.3	192133	118005
72292.4	43885.4	42730.1	50709.4			174345	249676	394542	170298
63468.3	111332	91170	77002.5			166995	101971	240235	166396
87600.7	32895	94833.9	74855.6			166422	145815	114576	127201
85794.4	100559	138426	87834.8			847132	270440	100409	212930
280665	84971.9	47273.8	96195.1			224430	114773	184102	127497
112512	149428	137043	71278.2			189520	57820.5	152806	68750.8
124523	83680.5	33117.7	50694.7			156105	98458.8	101933	95222
126482	187286	109150	63761.5			81320.6	39743.4	236107	78648.2
85531.8	50106.9	115227	71787.6			297331	72160.3	285025	107327
105410	84544.5	35019.6	75830.6			132738	191690	196520	66684
251449	88928.2	142669	30604			140925	107374	123646	87685.6
43144.1	72805.2	143593	25771.1			182857	96028.1	127735	70187.2
94272.2	31666.5	33586.2	35904.7			366042	101692	127266	81838.5
94602.2	83264.6	37040.5	25664.7			303697	98205.3	92780.8	78599.5
82405.2	63412.8	71191.2	32416.2			312703	299204	93188	79867.4
87137.5	92301.6	148477	28896.2			502511	102212	84032.9	109087
69528.6	77669.7	94579.6	26940.3			496386	141032	241576	164879
271141		67359.9	23467.3			53150	222298	115884	123949
37274.6			44300.9				192273		85828.4
64895.7			46062.1				49962.8		93974.7
							218207		92482.7
							134779		120788
							116191		117223
							56816.8		91937.1
							63033.4		124818
									118646
									88802.7
Data Figure 4b			Data Figure 4c			Data Figure 4e			Data Figure 4f
TC 24h	+H2O2		TC 24h	H2O2		TC 24h	+H2O2		TC 24h	H2O2
0.84	1.64		0.87	1.13		0.49	1.18		0.68	0.92
0.99	0.97		0.82	1.08		0.25	0.83		0.61	1.09
0.51	1.32		0.71	1.03		0.62	0.76		0.66	0.94

## Sheet: Figure 5
Data Figure 5b
+dox	-dox		Data Figure 5d
8742.45	25430.4		GFP high	GFP low	GFP-	dox-
108031	57634.2		69.3	58	1.41	13.89
64383.7	66347.2		65.91	58.73	16.9	12.41
51845.2	40594.6		45.7364	47.6923	20.1613	13.75
43811	40048.8
99428.2	52047.8
261362	30252.2
73565.2	59576.6
135112	53637.6
40919.1	45247.6
58455.4	209006
156929	61690.4
7046	47942.4
45577.6	5223.11
59523.1	29553.3
239017	47062.1
23825	34572.1
91285.4	37932.4
47351.3	49885.9
73940.5	43129.8
37514.9	34194.9
105019	53685.7
101851	50332.2
64553	31827.7
111322	43841.3
95155.3	56157.1
48235.1	102378
87641.4	76129
90297.1	59880.4
23594.3	170862
152193	244371
542032	121457
57378.9	365032
99291.4	159841
206378	69681.3
71806.5	11779.4
58534.7	42151.2
80515.9	150707
84369.6	79296.1
70065.1	324729
45485.1	182284
121682	74753.7
117706	335108
59633.8	43778.1
36335	94500
241306	213364
88028.2	165142
42905.2	159466
69951.5	152455
33560.2	316645
99022.8	107405
75087.1	45763.3
74579.2	108830
18324.6	293553
339339	64123.9
34164.3	56618.5
125233	60626.4
21413.5	47846.8
35319	84784.2
75759.5	48241.1
295882	69458.6
68806.7	48908.6
33099.3	78333.1
103674	41767.3
58112.7	38067
47210.3	48214.3
20994.1	55737.4
97587.9	42853.2
85335.4	162327
295402	43064.9
103633	25906.5
200912	52257.2
256239	61650.3
118305	48997.2
170104	88190.2
207163	80219.8
207542	76120.4
75259.2	55878.7
93265.4	72226.6
290658	77293
89961.2	37611.6
104079	41601.1
137091	44976.5
157013	47087.8
144150	35571.7
132850	34719.4
125586	73820.8
131208	48233.2
104660	65674.9
122642	74151.8
117483	80512.4
70187.6	61477.1
137885	51016.9
350491	56441
173521	69349.4
98144.7	63189.2
153171	40159.6
159764	67897.7
77396.1	68430.7
143108	62698.7
79214.8	55918
108244	57628.8
58578.3	62913
159826	56955.4
137921	79878.9
109249	106326
72659.2	53518.2
131620	62385.2
347249	58000.8
161163	59704.6
94517.9	60264.5
147722	53504.8
161717	60997.6
78101.2	62109.8
148330	60806.8
85950.7	62518.5
89969.2	75119.4
115234	70705.1
87273.2	85952.2
144117	82713.4
137364
94285.5	397041.5*
293450	185434.3*
208957	262440.2*
262221	66344.62*
131859	68423.8*
300588	112550.5*
185423	63514.1*
104124	36701.2*
	192092.8*
78580.45*	108276.5*
63135.72*	62141.45*
168448.4*	220261.4*
258339.7*	182561.5*
136278.3*	109221.3*
312758.2*	238174.1*
159065.7*	81808.06*
113585.4*	86237.53*
191864.3*	111057.9*
243060.9*	44642.09*
287799.2*	83959.66*
134774.2*	148865.7*
473419.7*	131038.8*
418023.8*	135752.7*
110816.2*	249721.2*
96667.14*	165821.1*
73470.43*	63358.6*
105320.1*	184385.4*
1105248*	100231.2*
101517.2*	458523.9*
178104*	168337.9*
211611.2*	117501.2*
217435.9*	56885.54*
130397.5*	217328.2*
286605.7*	409475*
91709.36*	376763.7*
141730.4*	234079.4*
193518.5*	287331.3*
372562.8*	74056.96*
216280.1*	254552.6*
121585.4*	162557.6*
191763.9*	181733.7*
77894.77*	361605.8*
182203.2*	53241.97*
226704.5*	67055.7*
79207.21*	114438*
46877.01*	527444.2*
109107.7*	167188.2*
126077.5*	415822.2*
63768.32*	283607.6*
180467*	90158.91*
72949.49*	188629.4*
431521.3*	137817.4*
99104.4*	166644.9*
185095.1*	638672.7*
473426.7*	134365.3*
197268*	50586.79*
204762.9*	189574.9*
147953.9*	64509.68*
80250.01*	68721.95*
	55832.76*
	275758.8*
	72800.46*
	67917.16*
	177001*
	179684.5*
Data Figure 5f
	Control				gRNA 1				gRNA 2				gRNA 3
7	1	1	1	1	1	1	1	1	1	1	1	1	1	1	1	1
14	16.03	0.89	1.18	0.79	22.03	2	1.25	3.68	17.63	7.46	1.66	8.13	14.4	4.16	3.18	2.25
Data Figure 5h
	Control				gRNA 1				gRNA 2				gRNA 3
7	1	1	1	1	1*	1*	1*	1*	1	1	1	1	1*	1*	1*	1*
14	1.17	2.65	2.54	8.67	0.51*	1.31*	3.24*	26.33*	4.44	2.9	6.19	16.44	4.79*	4.91*	5.66*	15*

## Sheet: Figure 6
Data Figure 6b
Day	+dox			-dox				Data Figure 6d			Data Figure 6e
0	0	0	0	0	0	0		7	14		7	14
7	0.41	0.582418	0.6	0.68	0.692308	0.96		1	1.62		1	1.25
10	0.25	0.879121	0.72	0.6	1	0.84		1	1.75		1	0.88
14	0.38	0.527473	0.56	1	0.769231	1		1	1.48		1	0.26

## Sheet: Sup figures
Data sup Figure 1f			Data sup Figure 8g				Data sup Figure 8h
TAZ-CAMTA1	GFP		TC 24h	H2O2	Uninduced		TC 24h	Uninduced	H2O2
14464.7	9557.11		76.19	86.04	35.7		42.55	2.78	78.05
3557.33	10498.5		75.61	73.33	8.06		42.5	28.57	68.89
57073.8	23762.6		85	86	0		25.58	17.78	89.47
3182.38	14513.2						57.89	0
2870.36	13522.5
1692.28	8364.44		Data sup Figure 9b
53691.3	26184.2			Control				gRNA 1				gRNA 2				gRNA 3
49832.6	16277.8		7	1	1	1	1	1	1	1	1	1*	1*	1*	1*	1	1	1	1
54049.2	24271		14	16.03	0.89	1.18	0.79	22.03	2	1.25	3.68	17.63*	7.46*	1.66*	8.13*	14.4	4.16	3.18	2.25
42729.4	16993.9
81284.2	25691.2
124984	36778.7		Data sup Figure 10a
3640.59	12185.6		Day	+dox				-dox				+dox gRNA 1				-dox gRNA 1
9914.29	10731.4		0	0	0	0	0	0	0	0	0	0	0	0	0	0	0	0	0
91763.6	22136.9		7	0.375	0.0298507	0.257143	0	0.884615	0.461538	0.342857	0.467532	0.5625	0.104478	0.542857	0.883117	0.653846	0.384615	0.4	0.831169
3530.91	7410.92		10	0.75	0.552239	0.428571	0.597403	0.615385	0.307692	0.714286	0.545455	0.8125	0.850746	0.714286	0.805195	0.769231	0.461538	0.571429	0.753247
18619.7	16028.1		14	0.5	0.328358	0.714	0.584416	0.538462	0.461538	0.8	0.545455	0.8125	1	0.885714	1	0.384615	0.615385	0.714286	0.792208
3141.04	6241.01
68181.8	18007.3
3162.85	6655.45		Data sup Figure 10b
4920.66	9679.48		Day	+dox				-dox				+dox gRNA 3				-dox gRNA 3
2555.21	4895.09		0	0	0	0	0	0	0	0	0	0	0	0	0.0253165	0	0	0	0.125
4781.48	11049.9		7	0.375	0.0298507	0.257143	0	0.884615	0.461538	0.342857	0.467532	0.71875	0.402985	0.6	0	1.07692	0.461538	0.485714	0
27118.2	16663.9		10	0.75	0.552239	0.428571	0.597403	0.615385	0.307692	0.714286	0.545455	1	0.925373	0.714286	0.607595	0.769231	0.769231	0.571429	0.125
2969.38	10295.7		14	0.5	0.328358	0.714	0.584416	0.538462	0.461538	0.8	0.545455	0.5	0.925373	1	0.924051	0.615385	0.538462	0.857143	0.477273
10293.9	9207.05
2898.49	9235.07
10269	11653.6		Data sup Figure 10d
3917.43	8877.41			Control				gRNA 1				gRNA 2				gRNA 3
10764.8	17735.5		7	1	1	1	1	1	1	1	1	1	1	1	1	1	1	1	1
4484.47	12517.5		14	1.17	2.65	2.54	8.67	0.51	1.31	3.24	26.33	4.44	2.9	6.19	16.44	4.79	4.91	5.66	15
12074.9	9381.31
23334.4	9128.94
49025	16351.2		Data sup Figure 10f
5372.83	10785.6			Control				gRNA 1				gRNA 2				gRNA 3
2858.95	10180.8		7	1	1	1	1	1	1	1	1	1	1	1	1	1	1	1	1
15006.6	11615.5		14	0.26	0.54	0.12	0.22	0.36	0.6	0.12	0.04	0.24	0.59	0.15	0.11	0.15	0.25	0.16	0.12
2516.53	10002.6
7098.75	11060.6
4111.17	12137.1		Data sup Figure 2b
25859.4	12499.2			FLAG high			FLAG low			FLAG -			dox-
2383.18	8566.61		0:00:00	0.39	0.16	0.2	0.73	0.11	0.51	1.65	0.3	0.91	0.27	0.17	0.13
68991.8	24548.2		2:00:00	0.11	8.71	4.04	0.37	10.2	8.68	0.61	8.41	8.43	1.45	8.21	0.78
3880.07	9894.34		4:00:00	13.7	7.07	8.73	11.8	7.41	12.2	8.59	7.23	8.71	9.14	4.27	4.86
5693.97	10597.4		6:00:00	8.44	7.11	10.4	9.42	11.8	16.5	9.25	11.2	15.9	14.4	12.2	20.1
5978.24	15439.4		8:00:00	11.9	6.08	13.5	18.7	14	20.4	25	15.9	22.8	33.8	23	23.8
28040.4	12571.3		10:00:00	7.34	7.58	9.88	15.5	24.8	20.6	19.7	25.2	25.6	28.4	32.2	26.5
4312.33	11985.7
26820.7	12943.6
4602.81	8347.25		Data sup Figure 2c
2102.25	7256.14			FLAG high				FLAG low				FLAG-				dox-
2956.32	11611.1		0:00:00	30.9	31.4		38.8	28.8	27.1		26.9	14.9	14.3		18.1	14.3	14.3		21.1
3477.58	11012.8		2:00:00	30	20.8		26	29.8	13.8		23.8	17.3	5.21		16.8	15.3	11.4		13.1
8976.91	11332.5		4:00:00	17.3	14.2	13.9*	23.7	15.8	8.35	11.8*	13.9	8.53	2.79	7.65*	9.02	6.15	7.75	7.3*	16
20630	14665		6:00:00	18.1	10.7	14.4*	18.7	15.9	6.42	8.3*	11.3	8.09	3.08	6.38*	7.02	5.99	4.94	3.51*	6.82
11468.1	10720.7		8:00:00	6.32	14.1	11.4*	16.8	8.3	8.86	6.94*	9.79	4.08	3.75	4.43*	6.23	3.87	4.63	3.51*	7.23
5364.07	13764.2		10:00:00	11.9	11	9.61*	13.1	10.5	5.39	5.16*	6.58	6.19	2.63	3.91*	4.12	2.4	4.03	2.4*	6.28
6913.82	13834.1
9202.33	8541.35
5397.45	16541.5		Data sup Figure 3c
1400.26	2726.18		TC 24h	H2O2	Uninduced	TC 4h	S51A 24h	S51A 4h
			64.62	86.05	4.17	81.82	78.67	55.35
			61.9	73.33	21.62	63.57	56.16	61.76
			76.74	75	3.92	75	50	64.86
			77.55
Data sup Figure 3d					Data sup Figure 5b
TC 4h	H2O2	Uninduced	S51A 4h		TC high	TC low	TC-	uninduced
43830.3	925278	32231.6	164914		59625.1	7259.12	6340.18	281.374
27103.7	1.38778e+06	103627	264876		149767	43865.9	4074.07	86.545
40531.1	954706	29217.9	353185		88785.6	8191.62	3922.29	135.587
104926	80667.4	67718.8	181286
157700	237124	43030.7	239185
358179	78853.7	57701.7	79051.8		Data sup Figure 8a					Data sup Figure 8b					Data sup Figure 8c				Data sup figure 8d
27347.5	154772	44770.9	487657		TC 24h	H2O2	Uninduced			TC 24h	H2O2	Uninduced			TC 24h	H2O2	Uninduced		TC 24h	H2O2	Uninduced
31758.3	428451	110361	153616		49585.2	20547.7	23510.3			79682.6	70466.2	110049			60.32	67.24	25.93		52.38	75.86	29.63
126315	219786	50552	305949		46003.7	443318	25687			83040.4	385234	76670.1			78.57	61.9	21.05		64.29	66.67	31.58
70424.1	117548	53083.2	97882.9		72399.8	308700	29854.5			169522	84519.8	88143.6			66.67	59.18	31.03		47.06	61.22	36.78
472186	133888	58595.9	107518		20772.2	65147.7	28142.7			222028	90611.8	77901.3
130404	102799	43248.4	319315		757136	20962.3	24918			111900	209760	79530.5
56168.1	113338	127213	171076		138837	155947	26275.2			169938	70031.9	88600.2			Data sup Figure 8e				Data sup Figure 8f
71654.2	234783	40214	351786		56226.2	34577.2	26164.3			95355.8	142064	78439.6			TC 24h	+H2O2	Untreated		TC 24h	+H2O2	Untreated
96364.1	144298	23334.3	105278		128184	30683	31987.7			148663	166111	114774			157520	925278	82792		150565	79061.6	60359.4
43305.3	56017.8	80688.6	119400		49852	2029738	84232.6			79797.9	128798	64639.1			168499	1.38778e+06	141625		130700	73378	80188.9
30715.4	81120	19950.6	420584		48809	28053.6	24459.7			94378.1	131858	81719			125601	954706	63366.9		152399	49257	74449.3
29101.4	108857	43452.4	305926		22227.5	1137434	52129.2			81828.8	92533.5	86447.6			3.50285e+06	80667.4	63309.9		134039	53859.6	89786.8
74001.6	77673.4	47876.9	125597		53909.1	54368.2	23129.4			98452.7	68938.8	80467.8			1.41339e+06	237124	77874.9		144413	46410.6	87690.7
600199	78711.7	35606	47646.1		134992	247537	36093.6			89386.2	138395	94465.9			226007	78853.7	47556.5		133058	68354.7	71885.7
32364.3	247928	53575.6	54881.3		169486	33122.4	33160.1			100941	117550	93762.1			240609	154772	90333.5		273431	143210	91255.6
99258.1	50634.2	32735.6	148592		119596	153254	148296			124628	98586.3	86252.5			500517	428451	96197.3		141170	204615	74329.8
133039	116671	69012	101853		94340.5	76099.2	71417.4			71860.6	111821	121627			343244	219786	185667		139915	116362	85785.3
87835.1	252545	50420.6	399657		34759.6	46066.2	29739.1			117264	83564	88311			1.83273e+06	117548	109131		214569	134866	62768.4
88293.5	109082	49358.2	203549		73914.4	51882.3	26300.4			190878	176358	181043			1.39022e+06	133888	119653		219367	152210	59760.1
46966.8	276744	54085.9	59069.6		192006	20120.6	23334.3			135536	171738	102871			122214	102799	103071		202327	122987	58213.1
148073	209793	40886.7	81797.6		5300298	21659.7	23290.4			96546.2	130808	84584.3			145064	113338	118175		157133	90310.7	53018.3
31826.3	793120	44882.3	69766.3		127117	28095.8	99144.5			115350	39536.8	73324.9			115419	234783	105435		164068	114833	56993.8
21738.6	614387	68548.3	35165.6		31472.2	77586.1	110657			120203	61717.6	69470.9			2.15161e+06	144298	112898		133413	126463	61509.3
84749.9	94959.1	82792	62017.7		159378	79834.1	29032.8			107400	44275.5	59081.8			709759	56017.8	373851		143449	107703	61512.7
151587	92821.3	141625	140721		24063.9	34362.8	25459			97167.1	37712.8	132857			122207	81120	697024		163947	112402	57465.6
74639.4	683565	63366.9	126976		35855.3	71659.1	37842			109617	41110.2	60035.7			231205	108857	611781		213865	124722	57330.6
183572	261899	63309.9	50617.3		213189	44758.7	115251			112916	53361.8	67301.4			426590	77673.4	74607		174123	136520	54229.7
189072	59485.6	77874.9	52262.8		187169	44787.8	47399.2			103650	68247.2	73540.9			58613.9	78711.7	28142.6		56375.6	214347	72285.3
85911.5	1.08716e+06	47556.5	83305.4		95315.1	26076.5	40135.2			119074	30774.2	63867			203385	247928	38266.5		160809	174783	58333.6
52075.6	560180	90333.5	109124		342338	82589.1	214099			109040	75439.8	50676.5			51189.2	50634.2	34657.1		88756.9	173939	61013.7
143678	327482	96197.3	123405		51868	20627.8	45221.6			145453	42797.5	129225			83000.4	116671	37768.2		114054	201344	70469.6
41794.4	171248	185667	63015.7		59166.2	91373	44131.5			89739.7	68990.2	59828.8			60610.8	252545	40545.6		187575	51609.8	92672.1
58523.8	111918	109131	292682		155180	27551.9	47032.9			60476.2	45595.3	56318.1			82878.6	109082	31853.1		128396	31158.2	113951
64656.9	106949	119653	39658.6		594548	49607.8	40906.6			120017	54951.3	65563.3			55221.1	276744	38787.8		162063	163338	103462
70885.7	108986	103071	61372.4		103514	71284.9	46196.6			109020	53881	108075			41101.4	209793	31587.7		88882.2	208961	93976
71326.7	114268	118175	415995		41417.1	32265.1	26560.3			62018.7	51920.8	57720.4			83569	793120	38466.8		141825	189142	77459
147838	109606	105435	249297		68481.6	114995	30475.1			54705.2	58173.2	53831.3			63397.6	614387	28545.4		143392	63258.7	156754
34339.5	100147	112898	102604		49740.4	86865.1	36127.8			50920.7	50439.6	69057.3			169943	94959.1			146195	87497	139405
52053.5	130302	373851	74630.4		127087	40344.7	48415.7			100147	86975	56218.8			197698	92821.3	23870		162682	140262	84076.8
62736.2	85216.3	697024	74217.1		135169	30338.5	64636.2			182089	165051	127544			53674.2		26379.5		148861	1253788	89775.1
117391	122231	611781	57641.4		49683.1	39432.4	33425.6			153971	147330	66012.6			53325.7	683565	23016.8		103636	112513	91999.4
143691	77222.1	74607	51371.6		58181.4	39416.4	44321.6			47375.9	54423.2	50822				261899	24899		67386.4	288353	70753.2
39977.6	120286	16236.6	146203		55218.6	22924.4	74049.3			94471	94261.4	191555			93746.2	59485.6	28145.3		159424	82969.4	120361
141958	93451.7	45740.9	55716.6		250775	58847.2	84960.4			97110.8	72492.2	55376.9			241319	1.08716e+06	26289.1		70398.2	164116	83771.9
54867.9	65120.2	15111.7	46940.4		290247	38050.4	417475*			117730	73248	126764			58367.8	560180	25232.5		296587	192545	69227.5
47578	55377.1	13756	47351.4		83458.7	42892	36591.3			63243.3	48840.4	82303.9			2219361	327482	24030.4		151862	199114	78012.9
34572.4	71163.2	15480.4	386456		138162	97160.3	100528			162442	99754.1	109190			215674	171248	24513.6		137402	110810	113221
41737.9	70647.2	31801.9	187035		38544.4	35954.7	39914.7			125552	62003.1	123456			182663	111918	34058		149363	131468	100038
54456.3	66088	15538.8	184792		165483	88206.3	69905.2			111374	132238	64554.9			88970.9	220475	24229.2		109980	463687	152626
56728.3	80793.2	76885.6	80596.4		204541	94487.6	69611.9			42958.1	88573	99006.6			167566	220206	24561.2		690143	452248	97819.1
167557	63383.1	51611.1	64494.4		59313.6	29546.2	61020.3			85988.7	66109.4	41373			498473	191489	32231.6		183199	138909	124398
130918	109743	51712.7	48640.3		31321.8	39216.2	77228.6			149392	65382	66791.1			56875	632896	103627		467047	97083.5	69190
218040	26616	160144	59526.3		43337.3	37700.3	43374.3			161429	110772	61720.4				39412.5	29217.9		182130	79674.5	133625
506575	44808.2	55189.1	40517		71444.4	30508.7	74784.2			65351.7	52018.2	56612.9			1262965	26159.8	67718.8		180463	116691	92456.9
162763	39894.1	44413.6	50377.3		136228	26131.8	48843.6			43154.4	90422.1	71006.2			121380	65243.7	43030.7		86045.3	179056	61256.8
109111	53120.9	51131	37655.3		64226	43684.9	42340.8			47363.4	131544	69469			140408	96642.8	57701.7		444764	108381	139140
688471	29185.3	65125.3	74456.4		37290.2	866194	52293.9			47167.9	73461.4	72224.6			65958.8	104365	44770.9		65439.9	97058.2	109852
170950	37441.9	55286.1	43119.3		43057.2	24721.8	36566.1			69733.4	76924.2	80589.4				166167	110361		176197	84844.4	148342
265236	195036	60061.8	50860.9		236416	22934.7	48507.5			110231	41960.4	52138.4			1241555		50552		176169	185848	79971.2
189702	70422.1	79595.6	43048.2		123767	154644	123419.5*			47130.6	128938	52790.7			69054.7	201419	53083.2		91032.1	122410	96317.3
883014	41079.1	57270.7	55028.1		37568	78999	52328.8			91995.3	118600	98143.1			323569	227869	58595.9		92106.7	125578	72182.3
123464	245211	79347.2	42401.8		123684	251587	45181.7			195904	87953.2	36187.4			276021	184460	43248.4		69897.9	170774	80758.3
130494	46300.6	49628.7	152541		140226	42765.7	41529.6			56784.9	62766.4	80120.6			124695	169910	127213		422996	102466	110197
141620	43043	48075.7	60530.8		75314	78546.6	50239.7			60350.2	133733	33765.6			77113.1	226661	40214		119361	116991	119545
252415	44574.2	56230.8	83698.7		128767	36371.5	112618			156860	135491	84114.1			47665.5	94059.4	23334.3		151753	249316	79086.2
1.06875e+06	27199.9	28720.7	127905		71580.4	55035.8	33511			108387	150221	44154.9			1430431	205987	80688.6		69899.6	123211	235047
143022	82603.1	20176.3	60563.8		77373.7	55738.7	112570			66514.7	156031	40750.8			139802	152183	19950.6		83259.4	216649	168513
1.19659e+06	345559	20332.1	57392.2		141645	42594.2	27460.9			213393	45645	40727.2			641930	92476.1	43452.4		205472	200804	63680.5
45103.4	59951.1	185483	37973.7		38689.8	36065.6	88245.3			69074.1	154242	101388			90733.1	141372	47876.9		436593	174319	102038
59713.6	98851.6	65569.5	51209.7		70413	54774.4	52278.5			97088.6	167871	44951.6			277822	172814	35606		100304	135711	86903.8
55911.6	100717	177181	49238.8		159350	128276	47082.3			103727	100559	35286.4			174260	1130810	53575.6		99976.8	240510	49575.8
45075.3	25002.2	48217.4	56967.9		70204.9	97122.3	84268.9			204562	89200.2	45592			103110	1298951	32735.6		411068	118581	116900
178339	262707	65822.7	52050.2		34061.1	41196.8	63595.4			60414.6	38932	50206.2			243487	363994	69012		157311	353263	81235.5
113381	105193	48822.6	43452.3		32344.2	141581	31336.4			142957	170506	59809.9			166762	72928.8	50420.6		483396	138296	67768
189356	38238.1	58562.6	33967.2		91873.1	50739.4	63218.2			82380.8	147842	51719.5			84022	126878	49358.2		208734	153057	79919.2
185760	31206.2	57809.4	211874		309605	43546.5	27002.1			108403	129419	65012.4			389747	72275.8	54085.9		82432.7	72684.9	87488.2
107719	48681.3	734310	32862.9		1078333	41949.2	78812.4			48451.1	46857.3	38562.8			291399	527033	40886.7		111773	91298.5	107713
204560	563891	109069	114189		31542.8	75093.9	54817.9			48125.7	116975	67849			348035	261346	44882.3		69075.8	87617.1	189188
1843647	166647	345819	48547.2		49786.5	32539.4	103888			117380	51660.2	65814.3			322743	75747.3	68548.3		207246	65453.4	66224.3
106005	52275.9	36987.5	74259.9		53599.8	101847	57507.7			103463	168126	69921.5			593241	56518.7	16236.6		330745	110380	59286.5
48930.2	4.35325e+06	46827.2	45997		62380.7	67109.7	38252.9			98270.6	96442.6	81517			240474	368349	45740.9		104572	74466.4	105194
79384.3	35352.6	40650.5	50693.6		79019.3	46616.2	37534			171836	58163.6	41293.7			150939	90228.7	15111.7		93654.3	37914	94103.1
193908	61872.8	44089.2	54065.9		66705	202276	31857.7			238521	91214.7	39766.5			236780	70670.5	13756		82426.6	36890.3	90105.1
57704.6	110493	42479.5	49707		40029.6	58266.8	47788.2			68215.7	141955	53389.4			166525	292780	15480.4		199052	53278.1	105132
42670.6	62410.2	29610.6	281513		87455	45997.8	37633.6			85371.6	98825.9	45021.6			245539	102955	31801.9		236825	57807	333156
48867.9	55341.7	36847.9	373811		89564.7	147226	105943			61572.5	134294	44399.7			221568	71713.4	15538.8		391557	47460.9	194973
46396.7	211927	40001	91137.2		64198.5	190986	102626			99175.2	35326.9	58115			153336	598265	76885.6		147358	88668.8	134253
112641	481195	30075.2	128728		32885.7	82584.8	162815			34017	212172	47532.4			105968	265092	51611.1		94578.7	45817.8	93839.4
472040	88257.9	215020	59209.5		53864.5	50802.5	143516			243859	189939	55671			88705.4	106949	51712.7		111065	70734.6	106592
240410	103390	125739	38303.7		145358	38923.2	55224.4			201506	79488.7	82322.3			52476.3	108986	160144		102848	71429.8	130563
107096	628549	101956	43143		109700	126127	112448			170180	40024.8	76264.1			588631	114268	55189.1		191638	46944.9	42996
94350.4	79586.5	66850.8	41550.5		59218.1	187256	794076.8*			63958.1	107863	41839.1			198442	109606	44413.6		56440.3	78420.6	116700
355112	72945.6	65545.7	49238		45662.7	91882.9	46958			74200.5	88437.8	45316.1			155338	100147	51131		191574	124803	225113
237203	37328.3	118408	65705.9		49143.8	39304.5	64887.4			33362.4	67107.8	61564.8			200540	130302	65125.3		255174	238234	228842
67023	67129.2	130876	91182		57040	84228.5	46414.6			70728.1	283716	81688.2			1.92773e+06	85216.3	55286.1		196004	118242	67284.8
132852	110172	166403	34154.4		122820	238308	37805.5			95378.1	71734.2	72321.5			126653	122231	60061.8		258775	87958.3	70469.6
53405.1	41666.9	96071.3	36211.5		116989	343134	65009.2			139456	157503	44116.3			105063	77222.1	79595.6		221818	64153	92672.1
208610	38310.6	54942.9	36656.3		30496.1	242433	46439.5			83117.6	81348.2	36817.9			141945	120286	57270.7		173235	369905	113951
53068.7	59478.8	50377.5	79480		60392.9	62258.9	37910.2			72275.5	100331	38763.6			29253.5	93451.7	79347.2			114246	103462
97722.6	68297.8	48647.5	915795		29462.5	189099	63817.2			48005.5	174865	48794.8			33850.3	65120.2	49628.7			61325.4	93976
426313	101052	19093.9	73010.7		499295	342632	37191.8			97231.4	66329.5	79020.3			52716.1	55377.1	48075.7			522525	77459
158805	58091.1	59085.8	35716.3		33458	208165	55308.3			127812	99748.2	70324.2			40252.1	71163.2	56230.8			114046	156754
88906.9	250323	48892.9	46445.8		38079.6	145976	163101			48188.4	107213	83237.2			44462.6	70647.2	28720.7			137429	139405
371227	184692	48343.5	32372.3		363930	84967.4	61760.3			186736	160362	70692.8			49796.2	66088	20176.3			179478	84076.8
70253	119290	28325.2	116322		84103.4	156472	40245.5			373611	217899	68143.8				80793.2	20332.1			106132	89775.1
103157	80557.1	36212.1	71400.6		62810.4	349270	45326.64*			127424	143723					63383.1	185483				91999.4
69952.2	326241	36057.4	242834		93004.4	271833	37885.43*			42435	44115.9					109743	65569.5				70753.2
162426	48108.1	67876.5	67299.5		65647.1	43269.4	62841.8*			148952	62414.2						177181				120361
	48076	48060.1	229369		282752	235188	41649.58*			75181.4	173522						48217.4				83771.9
	134495	57836.6	51068.4		42322.5	34078.5	92215.03*			104376	162209						65822.7				69227.5
	65990.4	34477.9	834764		51826.9	123073	48308.69*			241249	73321.6						48822.6				78012.9
	36682.6	23510.3	52713.8		51864.5	69030.4	28142.58*			164718	157868						58562.6				113221
	86115.8	25687	67525.2		73721.3	35423	38266.465*			63905.5	92890.5						57809.4				100038
	67631.2	29854.5	159016		103295	52204.9	34657.104*			111043	106612						734310				152626
	102675	28142.7	50016.5		31101.2	179781	37768.205*			83541.9	55995.4						109069				97819.1
	37405.9	24918	137193		282815	56274.1	40545.596*			119568	66716.7						345819				124398
	146013	26275.2	534656		67803.2	152205	31853.131*			93626	142525						36987.5				69190
	329873	26164.3	67728.8		61297.9	28367.1	38787.833*			85739.9	38497.2						46827.2				133625
	28153.4	31987.7	46713.4		90760.6	172472	31587.734*			89804.4	105057						40650.5				92456.9
	66499.8	84232.6	94307.6		32499.7	40741	38466.785*			82560.1	93898.2						44089.2				61256.8
	41905.8	24459.7	62823.5		29187.8	53172.8	28545.445*			215338	109604						42479.5				139140
	74380.1	52129.2	37741.2		140646	241806	23869.95*			204038	110154						29610.6				109852
	66136.5	23129.4	46723		69811.1	32579.9	26379.458*			127502	68825.4						36847.9				148342
	67264.2	36093.6	72143.7		50514.9	84686.3	23016.777*			148481	151378						40001				79971.2
	256122	33160.1	38322.9		54603	95632.5	24898.994*			79236.1	128872						30075.2				96317.3
	39676.8	148296	102765		183840.9*	55517.2	28145.306*				73185.1						215020				72182.3
	89750.2	71417.4	94894.6		152449.1*	66820.2	26289.109*				86937.4						125739				80758.3
	611804	29739.1	57681		37125.62*	41352.1	25232.454*				88892.4						101956				110197
	641351	26300.4	42662.6		40193.16*	34347.8	24030.37*				230479						66850.8				119545
	136910	23334.3	127615		782687.4*	134688	24513.638*				88678.4						65545.7				79086.2
	38811.6	23290.4	49665.5		25487.57*	65234.3	34058.029*				36497.1						118408				235047
	68186.2	99144.5	79344.2		119615.4*	60027.9	24229.202*				91512.8						130876				168513
	40796.5	110657	50693.5		43975.33*	70236.4	24561.205*				95988.8						166403				63680.5
	137691	29032.8	99286.1		36891.78*	41229.4					75266						96071.3				102038
	70901.6	25459	61656.6		683408	166762					102361						54942.9				86903.8
	30774.1	37842	43460.8		69419.91*	129685					83867.5						50377.5				49575.8
	55053.6	110049	174730		41750.63*	1.09608e+06					122778						48647.5				116900
	63145.3	76670.1	358047		49764.81*	3529149.74*											19093.9				81235.5
	92880	88143.6	45231.2		32186.51*	641351.274*											59085.8				67768
	62984.9	77901.3	53856.8		34089.4*												48892.9				79919.2
	139881	79530.5	58924.4		43103.29*												48343.5				87488.2
	51941.2	88600.2	42040		39853.86*												28325.2
	70299.3	78439.6	157785														36212.1
	264059	114774	52067.8														36057.4
	45469.5	64639.1	237494														67876.5
	147936	81719	56716.1														48060.1
	48197.6	86447.6	230059														57836.6
	43873.1	80467.8	54169.3														34477.9
	44799.7	94465.9	621473
	44876.2	93762.1	121662
	530458	86252.5	1.85962e+06
	550966	121627	165803
	56908.7	88311	98968.9
	42804.3	181043	133623
	54849.2	102871	120411
	35561.5		235820
	32775.6		316266
	68519.6		123725
	840898		107959
	1.09608e+06		2.11274e+06
	3.52915e+06		988261
	52987.3		2.1921e+06
	55683.8		119068
	39268.7		618701
	44998.9		193351
	56118.9		767122
	33286.5		144861
	166450		131694
	52450		111126
	731157		110506
	86944.7		187879
			92265.4
			532078
			108574
			625458
			401490
			486941
			111332
			110852
			140643
			108532
